# Supplementary material for: Risk of non-cancer respiratory diseases attributed to humidifier disinfectant exposure in Koreans: age-period-cohort and differences-in-difference analyses
Source: Epidemiol Health. 2025 Feb 22;47:e2025006. doi: 10.4178/epih.e2025006 (PMC12062854; doi:10.4178/epih.e2025006)
Supplement: Supplementary file 1 [file epih-47-e2025006-Supplementary.xlsx]

## Sheet: SM 1
SM 1. Severity level classification of the episode of care
	Severity level	Classification
	1	- Corresponding ICD-codes in diagnosis classes of major, auxiliary, or others
		- Cares of in-patient or out-patient
	2	- Corresponding ICD-codes in diagnosis classes of major or auxiliary
		- Cares of in-patient or out-patient
	3	- Corresponding ICD-codes in diagnosis classes of major or auxiliary
		- Care of in-patient for 1 day or more
	4	- Corresponding ICD-codes in diagnosis classes of major or auxiliary
		- Care of in-patient for 7 days or more
	5	- Corresponding ICD-codes in diagnosis classes of major or auxiliary
		- Care of in-patient for 14 days or more or death in a year, in ICU, mechanical ventilation, or CPR

## Sheet: SM 2.1
SM 2.1. Age-Cohort-Period effects of acute upper respiratory infection (J00-J06, J30) in total Korean.
The levels of severity of mild (1) to severe (5) defined by the different episode of care with different categories of classes of diagnosis, cares in inpatient/outpatient or cares in ICU and with CPR.
For the age effect, the relative risk(RR) of the episode of care of the corresponding disease estimated using age 14 as the baseline;
for the period effect, those estimated using the baseline when the sum of the logarithmic RR for the average occurrence across all ages and birth years equal to zero;
for the cohort (birth year) effect, those estimated using the baseline when the sum of the logarithmic RR values for the mean occurrence for all birth years from 2002 to 2018 equals zero.
All analyses performed using the generalized linear mixed model.

## Sheet: SM 2.2
SM 2.2. Relative risk of Acute Upper Respiratory Infection (J00-J06, J30) by cohort and period in total Korean.
Relative risk by age and cohort(birth year) estimated using the interaction term with cohort(birth year)*period(year) in the corresponding generalized mixed model for the Age-Period-Cohort analyses.

## Sheet: SM 2.3
SM 2.3. Risk fraction and number of excess occurrence of acute upper respiratory infection (J00-J06, J30) attributed to humidifier disinfectants exposure in total Korean.
The levels of severity of mild (1) to severe (5) defined by the different episode of care with different categories of classes of diagnosis, cares in inpatient/outpatient or cares in ICU and with CPR.
Relative risk (RR) was estimated by difference-in-difference analyses between exposure (2002-2012) and non-exposure (2013-2019) of HDs, adding the interaction terms of age* exposure or cohort(birth year)*exposure in the generalized mixed model for APC analysis.
AR% = (RRt - 1)/(RRt ); number of excess occurrence = ∑𝑠𝑒𝑥∑𝑎𝑔𝑒((𝑅𝑅𝑡 −1)/𝑅𝑅𝑡) x 𝑛𝑢𝑚𝑏𝑒𝑟 𝑜𝑓 𝑐𝑎𝑠𝑒 𝑜𝑐𝑐𝑢𝑟𝑟𝑒𝑑 𝑓𝑜𝑟 𝑒𝑥𝑝𝑜𝑠𝑢𝑟𝑒 𝑝𝑒𝑟𝑖𝑜𝑑; RRt is RR in total Korean.

## Sheet: SM 3.1
SM 3.1. Age-Cohort-Period effects of acute lower respiratory infection (J20-J22) in total Korean.
The levels of severity of mild (1) to severe (5) defined by the different episode of care with different categories of classes of diagnosis, cares in inpatient/outpatient or cares in ICU and with CPR.
For the age effect, the relative risk(RR) of the episode of care of the corresponding disease estimated using age 14 as the baseline;
for the period effect, those estimated using the baseline when the sum of the logarithmic RR for the average occurrence across all ages and birth years equal to zero;
for the cohort (birth year) effect, those estimated using the baseline when the sum of the logarithmic RR values for the mean occurrence for all birth years from 2002 to 2018 equals zero.
All analyses performed using the generalized linear mixed model.

## Sheet: SM 3.2
SM 3.2. Relative risk of Acute Lower Respiratory Infection (J20-J22) by cohort and period in total Korean.
Relative risk by age and cohort(birth year) estimated using the interaction term with cohort(birth year)*period(year) in the corresponding generalized mixed model for the Age-Period-Cohort analyses.

## Sheet: SM 3.3
SM 3.3. Risk fraction and number of excess occurrence of acute lower respiratory infection (J20-J22) attributed to humidifier disinfectants exposure in total Korean.
The levels of severity of mild (1) to severe (5) defined by the different episode of care with different categories of classes of diagnosis, cares in inpatient/outpatient or cares in ICU and with CPR.
Relative risk (RR) was estimated by difference-in-difference analyses between exposure (2002-2012) and non-exposure (2013-2019) of HDs, adding the interaction terms of age* exposure or cohort(birth year)*exposure in the generalized mixed model for APC analysis.
AR% = (RRt - 1)/(RRt ); number of excess occurrence = ∑𝑠𝑒𝑥∑𝑎𝑔𝑒((𝑅𝑅𝑡 −1)/𝑅𝑅𝑡) x 𝑛𝑢𝑚𝑏𝑒𝑟 𝑜𝑓 𝑐𝑎𝑠𝑒 𝑜𝑐𝑐𝑢𝑟𝑟𝑒𝑑 𝑓𝑜𝑟 𝑒𝑥𝑝𝑜𝑠𝑢𝑟𝑒 𝑝𝑒𝑟𝑖𝑜𝑑; RRt is RR in total Korean.

## Sheet: SM 4.1
SM 4.1. Age-Cohort-Period effects of asthma (J45-J46) in total Korean.
For the age effect, the relative risk(RR) of the episode of care of the corresponding disease estimated using age 14 as the baseline;
for the period effect, those estimated using the baseline when the sum of the logarithmic RR for the average occurrence across all ages and birth years equal to zero;
for the cohort (birth year) effect, those estimated using the baseline when the sum of the logarithmic RR values for the mean occurrence for all birth years from 2002 to 2018 equals zero.
All analyses performed using the generalized linear mixed model.

## Sheet: SM 4.2
SM 4.2. Relative risk of Asthma (J45-J46) by cohort and period in total Korean.
Relative risk by age and cohort(birth year) estimated using the interaction term with cohort(birth year)*period(year) in the corresponding generalized mixed model for the Age-Period-Cohort analyses.

## Sheet: SM 4.3
SM 4.3 Risk fraction and number of excess occurrence of asthma (J45-J46) attributed to humidifier disinfectants exposure in total Korean.
The levels of severity of mild (1) to severe (5) defined by the different episode of care with different categories of classes of diagnosis, cares in inpatient/outpatient or cares in ICU and with CPR.
Relative risk (RR) was estimated by difference-in-difference analyses between exposure (2002-2012) and non-exposure (2013-2019) of HDs, adding the interaction terms of age* exposure or cohort(birth year)*exposure in the generalized mixed model for APC analysis.
AR% = (RRt - 1)/(RRt ); number of excess occurrence = ∑𝑠𝑒𝑥∑𝑎𝑔𝑒((𝑅𝑅𝑡 −1)/𝑅𝑅𝑡) x 𝑛𝑢𝑚𝑏𝑒𝑟 𝑜𝑓 𝑐𝑎𝑠𝑒 𝑜𝑐𝑐𝑢𝑟𝑟𝑒𝑑 𝑓𝑜𝑟 𝑒𝑥𝑝𝑜𝑠𝑢𝑟𝑒 𝑝𝑒𝑟𝑖𝑜𝑑; RRt is RR in total Korean.

[truncated: 15 more sheets: SM 5.1, SM 5.2, SM 5.3, SM 7.1, SM 7.2, SM 7.3, SM 8.1, SM 8.2, SM 8.3, SM 6.1, SM 6.2, SM 6.3, SM 9.1, SM 9.2, SM 9.3]
